# Supplementary material for: Seed germination ecology of hood canarygrass (Phalaris paradoxa L.) and herbicide options for its control
Source: Sci Rep. 2022 Sep 9;12:15241. doi: 10.1038/s41598-022-19418-8 (PMC9463434; doi:10.1038/s41598-022-19418-8)
Supplement: Supplementary file 1 — Supplementary Information. [file 41598_2022_19418_MOESM1_ESM.xls]

## Sheet: TEMPERATURE 1
LABORATORY EXPERIMENT
TEMPERATURE TREATMENT
PP- P. paradoxa weed
WT- wheat crop
R- Replication
Replication	Temperature		Date/Day
		SOWN/ PETRI	3(29/07/2020)	6(31/07/2020)	9(02/08/2020)	12	15	18	21	TOTAL GERM
PPR1	15 /5 c	25	0	0	2	17	4	0	0	23	23	92
PPR2	15 /5 c	25	0	0	3	21	0	0	1	25
PPR3	15 /5 c	25	0	0	1	16	1	2	1	21
WTR1	15/5 c	25	0	17	8	0	0	0	0	25
WTR2	15 /5 c	25	0	15	10	0	0	0	0	25
WTR3	15 /5 c	25	0	19	5	0	0	0	0	24
PPR1	20/10 c	25	0	9	8	2	2	0	1	22	24	96
PPR2	20/10 c	25	0	18	4	0	3	0	0	25
PPR3	20/10 c	25	0	0	5	0	16	4	0	25
WTR1	20/10 c	25	13	8	0	0	0	0	0	21
WTR2	20/10 c	25	18	5	1	0	0	0	0	24
WTR3	20/10 c	25	15	8	1	0	0	0	0	24
PPR1	25/15 c	25	7	15	1	2	0	0	0	25	22	88
PPR2	25/15 c	25	2	15	0	1	2	0	0	20
PPR3	25/15 c	25	1	20	0	0	0	0	0	21
WTR1	25/15 c	25	20	3	0	0	0	0	0	23
WTR2	25/15 c	25	22	3	0	0	0	0	0	25
WTR3	25/15 c	25	20	3	0	0	0	0	0	23
PPR1	30/20 c	25	11	6	1	0	0	0	0	18	19.6667	78.6667
PPR2	30/20 c	25	9	9	2	1	0	0	0	21
PPR3	30/20 c	25	3	14	0	3	0	0	0	20
WTR1	30/20 c	25	20	0	1	0	0	3	0	24
WTR2	30/20 c	25	23	0	0	0	0	0	0	23
WTR3	30/20 c	25	19	5	0	0	0	0	0	24
PPR1	35/25 c	25	0	0	1	0	0	0	0	1	0.666667	2.66667
PPR2	35/25 c	25	0	0	0	0	1	0	0	1
PPR3	35/25 c	25	0	0	0	0	0	0	0	0
WTR1	35/25 c	25	17	2	0	0	0	0	0	19
WTR2	35/25 c	25	14	0	0	0	0	0	0	14
WTR3	35/25 c	25	17	0	0	0	0	0	0	17

## Sheet: TEMPERATURE 2
LABORATORY EXPERIMENT
REPETION FOR TEMPERATURE TREATMENT
PP- P. paradoxa weed
WT- wheat crop
R- Replication
Replication	Temperature			DAYS FOR EMERRGENCE DATA RECORDING
		SEEDS/PETRI	3	6	9	12	15	18	21	TOTAL
PPR1	15 /5 c	25	0	0	19	0	2	1	0	22	23.6667	94.6667
PPR2	15 /5 c	25	0	0	23	0	1	0	0	24
PPR3	15 /5 c	25	0	0	22	0	1	2	0	25
WTR1	15/5 c	25	10	14	1	0	0	0	0	25
WTR2	15 /5 c	25	7	15	2	1	0	0	0	25
WTR3	15 /5 c	25	6	17	1	0	0	0	0	24
PPR1	20/10 c	25	0	21	1	1	0	1	0	24	24.3333	97.3333
PPR2	20/10 c	25	0	13	12	0	0	0	0	25
PPR3	20/10 c	25	0	16	8	0	0	0	0	24
WTR1	20/10 c	25	24	1	0	0	0	0	0	25
WTR2	20/10 c	25	24	0	0	0	0	0	0	24
WTR3	20/10 c	25	23	1	1	0	0	0	0	25
PPR1	25/15 c	25	9	9	1	1	0	1	0	21	22.3333	89.3333
PPR2	25/15 c	25	17	6	0	0	0	1	0	24
PPR3	25/15 c	25	14	5	0	1	0	1	1	22
WTR1	25/15 c	25	25	0	0	0	0	0	0	25
WTR2	25/15 c	25	23	2	0	0	0	0	0	25
WTR3	25/15 c	25	25	0	0	0	0	0	0	25
PPR1	30/20 c	25	16	5	2	0	0	0	0	23	21	84
PPR2	30/20 c	25	14	5	0	1	1	0	0	21
PPR3	30/20 c	25	13	4	1	0	1	0	0	19
WTR1	30/20 c	25	24	0	1	0	0	0	0	25
WTR2	30/20 c	25	22	1	0	0	0	0	0	23
WTR3	30/20 c	25	22	0	0	0	0	0	0	22
PPR1	35/25 c	25	0	0	0	0	0	0	0	0	0	0
PPR2	35/25 c	25	0	0	0	0	0	0	0	0
PPR3	35/25 c	25	0	0	0	0	0	0	0	0
WTR1	35/25 c	25	21	0	0	0	0	0	0	21
WTR2	35/25 c	25	23	0	0	0	0	0	0	23
WTR3	35/25 c	25	21	3	0	0	0	0	0	24

## Sheet: POST PLANTS PER PORT AND DM
	POST EMERGENCE HERBICIDES DATA PLANT PER PORT AND DRY MATTER (g)
	Treatm	Rate g/l of ia/ha	Rep	No of plants Day 1	Survival rate at 4 weeks	Dry matter/g	Sur%	DM/pl
PP1	Conrol	0	1	5	5	1.5	100	0.3		PP1=old
	Conrol	0	2	5	5	1.3	100	0.26		PP2= late
	Conrol	0	3	5	5	1.5	100	0.3
PP2	Conrol	0	1	5	5	1.7	100	0.34
	Conrol	0	2	5	5	2	100	0.4
	Conrol	0	3	6	6	2.9	100	0.483333
PP1	Mandate	20.4	1	6	6	0.8	100	0.133333
	Mandate	20.4	2	5	5	0.9	100	0.18
	Mandate	20.4	3	5	5	1	100	0.2
PP2	Mandate	20.4	1	6	1	0.2	16.6667	0.2
	Mandate	20.4	2	7	0	0	0	0
	Mandate	20.4	3	5	1	0.3	20	0.3
PP1	Shogun	30	1	5	4	0.3	80	0.075
	Shogun	30	2	5	2	0.2	40	0.1
	Shogun	30	3	5	5	0.1	100	0.02
PP2	Shogun	30	1	6	0	0	0	#DIV/0!
	Shogun	30	2	5	0	0	0	#DIV/0!
	Shogun	30	3	6	0	0	0	#DIV/0!
PP1	Havoc	120	1	5	0	0	0	#DIV/0!
	Havoc	120	2	5	0	0	0	#DIV/0!
	Havoc	120	3	5	0	0	0	#DIV/0!
PP2	Havoc	120	1	6	0	0	0	#DIV/0!
	Havoc	120	2	6	0	0	0	#DIV/0!
	Havoc	120	3	6	0	0	0	#DIV/0!
PP1	Factor	45	1	5	3	0	60	0
	Factor	45	2	5	3	0	60	0
	Factor	45	3	6	2	0	33.3333	0
PP2	Factor	45	1	5	0	0	0	#DIV/0!
	Factor	45	2	6	0	0	0	#DIV/0!
	Factor	45	3	6	0	0	0	#DIV/0!
PP1	Axial	20	1	5	3	0	60	0
	Axial	20	2	5	3	0.2	60	0.0666667
	Axial	20	3	6	5	0.3	83.3333	0.06
PP2	Axial	20	1	5	0	0	0	#DIV/0!
	Axial	20	2	6	0	0	0	#DIV/0!
	Axial	20	3	6	0	0	0	#DIV/0!
PP1	Verdict	78	1	6	0	0	0	#DIV/0!
	Verdict	78	2	5	0	0	0	#DIV/0!
	Verdict	78	3	6	1	0	16.6667	0
PP2	Verdict	78	1	6	0	0	0	#DIV/0!
	Verdict	78	2	6	0	0	0	#DIV/0!
	Verdict	78	3	5	0	0	0	#DIV/0!
PP1	Intervix	36	1	6	6	0.5	100	0.0833333
	Intervix	36	2	5	5	0.4	100	0.08
	Intervix	36	3	5	5	0.4	100	0.08
PP2	Intervix	36	1	6	0	0	0	#DIV/0!
	Intervix	36	2	6	0	0	0	#DIV/0!
	Intervix	36	3	6	0	0	0	#DIV/0!
PP1	Gramoxon	600	1	5	0	0	0	#DIV/0!
	Gramoxon	600	2	6	0	0	0	#DIV/0!
	Gramoxon	600	3	6	0	0	0	#DIV/0!
PP2	Gramoxon	600	1	6	0	0	0	#DIV/0!
	Gramoxon	600	2	5	0	0	0	#DIV/0!
	Gramoxon	600	3	6	0	0	0	#DIV/0!
PP1	Round Up	741	1	6	0	0	0	#DIV/0!
	Round Up	741	2	5	0	0	0	#DIV/0!
	Round Up	741	3	5	0	0	0	#DIV/0!
PP2	Round Up	741	1	5	0	0	0	#DIV/0!
	Round Up	741	2	6	0	0	0	#DIV/0!
	Round Up	741	3	5	0	0	0	#DIV/0!
PP1	Basta	750	1	6	5	0.3	83.3333	0.06
	Basta	750	2	5	5	0.4	100	0.08
	Basta	750	3	6	5	0.3	83.3333	0.06
PP2	Basta	750	1	5	0	0	0	#DIV/0!
	Basta	750	2	5	0	0	0	#DIV/0!
	Basta	750	3	5	0	0	0	#DIV/0!

## Sheet: POST EMERGENCE 2
	POST EMERGENCE HERBICIDES DATA PLANT PER PORT AND DRY MATTER (g)
	Treatm	Rate g/l of ia/ha	Rep	No of plants Day 1	Survival rate at 4 weeks	Dry matterpot/g	Dry matter/plan G	% Survival
PP1	Conrol	0	1	6	6	3.7	0.616667	100
	Conrol	0	2	6	6	3.8	0.633333	100
	Conrol	0	3	5	5	2.6	0.52	100
PP2	Conrol	0	1	5	5	1	0.2	100
	Conrol	0	2	6	6	0.8	0.133333	100
	Conrol	0	3	5	5	1	0.2	100
PP1	Mandate	20.4	1	6	6	1.9	0.316667	100
	Mandate	20.4	2	6	6	2.6	0.433333	100
	Mandate	20.4	3	6	6	2.7	0.45	100
PP2	Mandate	20.4	1	5	5	0.7	0.14	100
	Mandate	20.4	2	5	5	1.1	0.22	100
	Mandate	20.4	3	6	6	1.1	0.183333	100
PP1	Shogun	30	1	6	6	2.2	0.366667	100
	Shogun	30	2	5	5	2.1	0.42	100
	Shogun	30	3	6	6	2.5	0.416667	100
PP2	Shogun	30	1	5	5	0.5	0.1	100
	Shogun	30	2	5	5	0.6	0.12	100
	Shogun	30	3	5	4	0.4	0.1	80
PP1	Havoc	120	1	6	0	0	#DIV/0!	0
	Havoc	120	2	5	0	0	#DIV/0!	0
	Havoc	120	3	6	0	0	#DIV/0!	0
PP2	Havoc	120	1	5	0	0	#DIV/0!	0
	Havoc	120	2	7	0	0	#DIV/0!	0
	Havoc	120	3	6	0	0	#DIV/0!	0
PP1	Factor	45	1	5	5	1.3	0.26	100
	Factor	45	2	7	7	1.4	0.2	100
	Factor	45	3	6	5	1.2	0.24	83.3333
PP2	Factor	45	1	4	0	0	#DIV/0!	0
	Factor	45	2	6	0	0	#DIV/0!	0
	Factor	45	3	5	0	0	#DIV/0!	0
PP1	Axial	20	1	6	6	1.7	0.283333	100
	Axial	20	2	6	6	1.4	0.233333	100
	Axial	20	3	5	5	1.2	0.24	100
PP2	Axial	20	1	6	0	0	#DIV/0!	0
	Axial	20	2	6	0	0	#DIV/0!	0
	Axial	20	3	6	0	0	#DIV/0!	0
PP1	Verdict	78	1	5	1	0.1	0.1	20
	Verdict	78	2	6	0	0	#DIV/0!	0
	Verdict	78	3	6	0	0	#DIV/0!	0
PP2	Verdict	78	1	5	0	0	#DIV/0!	0
	Verdict	78	2	5	0	0	#DIV/0!	0
	Verdict	78	3	5	0	0	#DIV/0!	0
PP1	Intervix	36	1	5	5	1.8	0.36	100
	Intervix	36	2	6	6	1.5	0.25	100
	Intervix	36	3	6	6	1.6	0.266667	100
PP2	Intervix	36	1	5	0	0	#DIV/0!	0
	Intervix	36	2	6	0	0	#DIV/0!	0
	Intervix	36	3	6	0	0	#DIV/0!	0
PP1	Gramoxon	600	1	5	0	0	#DIV/0!	0
	Gramoxon	600	2	6	0	0	#DIV/0!	0
	Gramoxon	600	3	5	0	0	#DIV/0!	0
PP2	Gramoxon	600	1	6	0	0	#DIV/0!	0
	Gramoxon	600	2	5	0	0	#DIV/0!	0
	Gramoxon	600	3	6	0	0	#DIV/0!	0
PP1	Round Up	741	1	6	0	0	#DIV/0!	0
	Round Up	741	2	5	0	0	#DIV/0!	0
	Round Up	741	3	5	0	0	#DIV/0!	0
PP2	Round Up	741	1	6	0	0	#DIV/0!	0
	Round Up	741	2	6	0	0	#DIV/0!	0
	Round Up	741	3	5	0	0	#DIV/0!	0
PP1	Basta	750	1	5	4	1.7	0.425	80
	Basta	750	2	6	6	1.7	0.283333	100
	Basta	750	3	5	5	2.2	0.44	100
PP2	Basta	750	1	6	6	0.4	0.0666667	100
	Basta	750	2	5	5	0.4	0.08	100
	Basta	750	3	5	5	0.6	0.12	100

## Sheet: PRE EMERGENT HERB 1
			PRE EMRRGENCE HERBICIDE 1
PP- Phalaris paradoxa
WT- Wheat
					Number of plants RECORDED
Population	Treatment	Rate ai/ha	Replication	SEED/PORT	10	17	24	31	38	DM/ g
PP	Control	0	1	20	16	18	18	18	18	1.3
	Control	0	2	20	17	17	17	17	17	1.2
	Control	0	3	20	19	19	19	19	19	1.8
WT	Control	0	1	20	20	20	20	20	20	5.2
	Control	0	2	20	19	19	19	19	19	5.4
	Control	0	3	20	19	18	19	19	19	4.6
PP	Rifle	1350	1	20	9	10	4	3	3	0.2
	Rifle	1350	2	20	9	9	5	4	4	0.2
	Rifle	1350	3	20	15	15	7	7	7	0.7
WT	Rifle	1350	1	20	17	17	17	17	17	4.7
	Rifle	1350	2	20	18	18	18	18	18	4.2
	Rifle	1350	3	20	18	18	18	18	18	4.8
PP	Avadex Xtra	1600	1	20	14	17	15	14	14	0.4
	Avadex Xtra	1600	2	20	17	18	11	10	10	0.2
	Avadex Xtra	1600	3	20	14	17	13	8	8	0.2
WT	Avadex Xtra	1600	1	20	18	19	19	19	19	4
	Avadex Xtra	1600	2	20	17	18	19	20	19	4.2
	Avadex Xtra	1600	3	20	19	20	20	20	20	4.8
PP	Triflux	800	1	20	13	14	7	1	1	0
	Triflux	800	2	20	8	10	5	2	2	0
	Triflux	800	3	20	3	5	3	2	2	0
WT	Triflux	800	1	20	15	19	19	19	19	3.8
	Triflux	800	2	20	18	19	19	19	19	3.9
	Triflux	800	3	20	17	18	18	18	18	4
PP	Attrazine	650	1	20	16	18	19	18	18	0.9
	Attrazine	650	2	20	18	16	18	18	18	0.6
	Attrazine	650	3	20	19	19	19	18	18	0.8
WT	Attrazine	650	1	20	19	17	18	18	18	3
	Attrazine	650	2	20	17	17	18	18	18	2.3
	Attrazine	650	3	20	20	20	19	18	18	3.2
PP	Sakura	118	1	20	11	13	16	15	14	0
	Sakura	118	2	20	10	12	16	17	14	0
	Sakura	118	3	20	9	11	15	14	13	0
WT	Sakura	118	1	20	19	19	19	19	19	2.9
	Sakura	118	2	20	18	18	18	18	18	1.9
	Sakura	118	3	20	19	19	18	18	18	3
PP	Bouncer	250	1	20	13	13	13	10	10	1
	Bouncer	250	2	20	20	20	18	19	19	1
	Bouncer	250	3	20	20	20	20	18	18	1
WT	Bouncer	250	1	20	18	17	17	17	17	3.2
	Bouncer	250	2	20	19	19	19	19	19	3
	Bouncer	250	3	20	16	17	19	19	19	2.7
PP	Balance	100	1	20	19	18	19	17	17	1.3
	Balance	100	2	20	17	18	19	19	19	1.2
	Balance	100	3	20	19	18	19	17	18	0.9
WT	Balance	100	1	20	19	20	20	20	20	2.4
	Balance	100	2	20	17	18	18	18	18	3.3
	Balance	100	3	20	18	18	18	18	18	3.5
PP	Outlook	1000	1	20	11	14	15	15	15	0
	Outlook	1000	2	20	12	13	13	15	15	0
	Outlook	1000	3	20	15	17	17	17	17	0.2
WT	Outlook	1000	1	20	12	13	14	14	14	1.8
	Outlook	1000	2	20	19	17	17	17	14	2.5
	Outlook	1000	3	20	12	11	15	15	15	1.2
PP	Spinnaker	100	1	20	15	16	16	16	16	0.8
	Spinnaker	100	2	20	19	20	19	19	19	0.8
	Spinnaker	100	3	20	18	18	18	18	18	0.8
WT	Spinnaker	100	1	20	19	19	20	20	20	2.5
	Spinnaker	100	2	20	18	18	18	18	18	2.6
	Spinnaker	100	3	20	20	20	20	20	20	3.3
PP	Boxer gold	2500	1	20	19	20	20	20	20	1.1
	Boxer gold	2500	2	20	15	17	19	19	19	0.8
	Boxer gold	2500	3	20	14	15	16	16	16	0.7
WT	Boxer gold	2500	1	20	17	17	17	17	17	2.4
	Boxer gold	2500	2	20	18	20	18	18	17	2.7
	Boxer gold	2500	3	20	17	17	14	14	14	2.7
PP	Overwatch	1250	1	20	20	20	17	17	17	1.1
	Overwatch	1250	2	20	17	17	17	17	17	0.9
	Overwatch	1250	3	20	17	17	18	17	17	0.9
WT	Overwatch	1250	1	20	19	20	20	20	20	2.8
	Overwatch	1250	2	20	19	19	19	19	19	3.2
	Overwatch	1250	3	20	19	19	19	19	19	3.2
PP	Luxmax	500	1	20	8	7	11	13	12	0
	Luxmax	500	2	20	4	2	5	9	8	0
	Luxmax	500	3	20	5	9	12	13	13	0
WT	Luxmax	500	1	20	19	19	19	18	18	2.4
	Luxmax	500	2	20	19	19	19	19	19	3.2
	Luxmax	500	3	20	11	10	10	10	10	1.5

## Sheet: PRE EMERGENT HERB 2
	PRE EMERGENT HERBICIDE 2nd EXPERIMENT
					EMERGENCE (DAYS)					DM
Specie	Treatment	Rate ai/ha	Replication	SEED/PORT	10	17	24	31	38
P. paradoxa	Control	0	1	20	18	18	18	18	18	1.2
	Control	0	2	20	18	18	18	18	18	0.9
	Control	0	3	20	17	17	17	17	17	1.1
Wheat	Control	0	1	20	19	19	19	19	19	4.6
	Control	0	2	20	20	20	20	20	20	5.1
	Control	0	3	20	17	18	18	18	18	5.3
P. paradoxa	Rifle	1350	1	20	9	9	4	3	3	0.3
	Rifle	1350	2	20	13	12	4	2	2	0.3
	Rifle	1350	3	20	10	10	4	2	2	0.2
Wheat	Rifle	1350	1	20	19	20	20	20	20	4.1
	Rifle	1350	2	20	18	17	17	17	17	4.6
	Rifle	1350	3	20	18	18	18	18	18	5.3
P. paradoxa	Avadex	1600	1	20	17	18	16	16	16	0.8
	Avadex	1600	2	20	15	15	14	14	14	0.6
	Avadex	1600	3	20	1	1	1	1	1	0
Wheat	Avadex	1600	1	20	16	17	17	17	17	3.9
	Avadex	1600	2	20	13	13	13	13	13	3.8
	Avadex	1600	3	20	16	16	16	16	16	4.4
P. paradoxa	Triflux	800	1	20	9	9	3	3	3	0
	Triflux	800	2	20	11	9	1	1	1	0
	Triflux	800	3	20	6	7	1	2	2	0
Wheat	Triflux	800	1	20	17	16	16	16	16	4
	Triflux	800	2	20	20	20	20	20	20	4.4
	Triflux	800	3	20	19	20	20	20	20	5.3
P. paradoxa	Attrazine	650	1	20	18	17	17	16	16	0.8
	Attrazine	650	2	20	12	19	16	16	16	0.7
	Attrazine	650	3	20	18	16	16	16	16	0.8
Wheat	Attrazine	650	1	20	18	18	18	18	18	4.1
	Attrazine	650	2	20	18	19	19	19	19	3.7
	Attrazine	650	3	20	15	15	15	15	15	3.7
P. paradoxa	Sakura	118	1	20	6	8	0	0	0	0
	Sakura	118	2	20	6	9	0	0	0	0
	Sakura	118	3	20	9	9	0	0	0	0
Wheat	Sakura	118	1	20	15	17	17	17	17	3.6
	Sakura	118	2	20	18	19	19	19	19	3.7
	Sakura	118	3	20	14	14	14	14	14	3.6
P. paradoxa	Bouncer	250	1	20	16	18	16	16	16	0.6
	Bouncer	250	2	20	17	17	17	17	17	0.9
	Bouncer	250	3	20	17	17	17	17	17	1
Wheat	Bouncer	250	1	20	17	19	19	19	19	4.3
	Bouncer	250	2	20	17	20	20	20	20	4
	Bouncer	250	3	20	17	18	18	18	18	4.4
P. paradoxa	Balance	100	1	20	16	19	17	17	17	0.9
	Balance	100	2	20	20	20	19	19	19	0.9
	Balance	100	3	20	15	16	16	16	16	1.1
Wheat	Balance	100	1	20	18	19	19	19	19	4.3
	Balance	100	2	20	19	19	19	19	19	3.5
	Balance	100	3	20	19	20	20	20	20	3.9
P. paradoxa	Outlook	1000	1	20	12	14	0	0	0	0
	Outlook	1000	2	20	13	15	0	0	0	0
	Outlook	1000	3	20	18	18	0	0	0	0
Wheat	Outlook	1000	1	20	11	14	8	8	8	1.7
	Outlook	1000	2	20	10	13	10	10	10	1.8
	Outlook	1000	3	20	11	8	7	7	7	2
P. paradoxa	Spinnaker	100	1	20	18	18	16	16	16	1
	Spinnaker	100	2	20	13	15	12	12	12	0.8
	Spinnaker	100	3	20	18	19	20	20	20	1.1
Wheat	Spinnaker	100	1	20	17	17	17	17	17	3.4
	Spinnaker	100	2	20	19	19	19	19	19	3.6
	Spinnaker	100	3	20	20	20	20	20	20	3.5
P. paradoxa	Boxer gold	2500	1	20	15	15	14	14	14	0.6
	Boxer gold	2500	2	20	14	18	16	16	16	0.4
	Boxer gold	2500	3	20	17	18	18	18	18	0.8
Wheat	Boxer gold	2500	1	20	18	18	18	18	18	3.8
	Boxer gold	2500	2	20	17	18	18	18	18	3.3
	Boxer gold	2500	3	20	14	13	13	13	13	3.1
P. paradoxa	Overwatch	1250	1	20	19	19	19	19	19	1.1
	Overwatch	1250	2	20	17	17	17	17	17	0.9
	Overwatch	1250	3	20	18	20	20	20	20	1.5
Wheat	Overwatch	1250	1	20	16	16	16	16	16	4.3
	Overwatch	1250	2	20	18	19	19	19	19	3.7
	Overwatch	1250	3	20	18	18	18	18	18	3.5
P. paradoxa	Luxmax	500	1	20	5	4	3	3	3	0
	Luxmax	500	2	20	4	3	2	2	2	0
	Luxmax	500	3	20	5	4	2	2	2	0
Wheat	Luxmax	500	1	20	19	16	16	16	16	3.8
	Luxmax	500	2	20	15	17	17	17	17	3.5
	Luxmax	500	3	20	18	18	18	18	18	4.2

## Sheet: BURIAL DEPTH1 
	Burial depth experiment
DEPTH/cm	Replication	No. fo seeds	Number of plants after @7 days
			7	14	21	28	31
0	1	40	1	1	1	1
	2	40	0	0	0	0
	3	40	0	1	1	2
0.5	1	40	15	21	21	21
	2	40	21	30	30	30
	3	40	23	27	29	29
1	1	40	21	25	25	25
	2	40	34	34	34	34
	3	40	19	25	26	26
2	1	40	23	23	23	23
	2	40	19	23	23	23
	3	40	26	30	34	34
4	1	40	15	26	26	26
	2	40	17	26	31	31
	3	40	9	23	23	23
8	1	40	0	17	20	20
	2	40	0	22	23	23
	3	40	0	20	20	20

## Sheet: BURIAL DEPTH 2
	BURIAL DEPTH 3
DEPTH/cm	Replication	No. of seeds	Number of plants after @7 days
			10	17	24	31
0	1	40	0	4	8	8
	2	40	1	8	8	8
	3	40	0	4	5	5
0.5	1	40	34	34	35	35
	2	40	16	28	28	28
	3	40	21	32	34	34
1	1	40	21	27	27	27
	2	40	18	20	20	20
	3	40	28	29	30	30
2	1	40	26	28	30	30
	2	40	25	26	26	26
	3	40	16	20	20	20
4	1	40	15	23	23	23
	2	40	25	32	35	35
	3	40	22	33	35	35
8	1	40	0	4	4	4
	2	40	0	11	11	11
	3	40	0	0	0	0

## Sheet: OVEN TREATMENT 1
		Seed oven treatment 6/10/2020
Temp	Rep	Seed sown	Day count
			3	6	9	12	15	18	21	Total
0	1	25	0	23	2	0	0	0	0	25
	2	25	0	20	3	2	0	0	0	25
	3	25	0	20	0	1	1	1	0	23
50	1	25	0	21	0	0	0	0	0	21
	2	25	0	21	1	1	1	0	0	24
	3	25	0	22	0	0	0	0	0	22
100	1	25	0	8	11	1	0	0	2	22
	2	25	0	5	14	0	1	0	1	21
	3	25	0	10	8	0	0	3	1	22
150	1	25	0	0	0	0	0	0	0	0
	2	25	0	0	0	0	0	0	0	0
	3	25	0	0	0	0	0	0	0	0
200	1	25	0	0	0	0	0	0	0	0
	2	25	0	0	0	0	0	0	0	0
	3	25	0	0	0	0	0	0	0	0
250	1	25	0	0	0	0	0	0	0	0
	2	25	0	0	0	0	0	0	0	0
	3	25	0	0	0	0	0	0	0	0

## Sheet: OVEN TREATMENT 2
		Seed oven treatment 2/11/2020
Temp	Rep	Seed sown	Day count
			3	6	9	12	15	18	21	Total
0	1	25	0	23	0	0	0	1		24	96
	2	25	0	22	1	1	0	0		24	96
	3	25	0	22	0	0	1	1		24	96
50	1	25	0	22	1	0	0	0		23	92
	2	25	0	23	0	0	0	0		23	92
	3	25	0	21	0	0	1	0		22	88
100	1	25	0	18	2	1	0	1		22	88
	2	25	0	18	2	0	0	2		22	88
	3	25	0	18	4	0	0	1		23	92
150	1	25	0	0	0	0	0	0		0	0
	2	25	0	0	0	0	0	0		0	0
	3	25	0	0	0	0	0	0		0	0
200	1	25	0	0	0	0	0	0		0	0
	2	25	0	0	0	0	0	0		0	0
	3	25	0	0	0	0	0	0		0	0
250	1	25	0	0	0	0	0	0		0	0
	2	25	0	0	0	0	0	0		0	0
	3	25	0	0	0	0	0	0		0	0

[truncated: 8 more sheets: CROP RESIDUE 1, CROP RESIDUE2, SALINITY 1, SALINITY 2, WATER POTENTIAL 1, WATER POTENTIAL 2, LIGHT EFFECT 1, LIGHT EFFECT 2]
